# Supplementary material for: Methodologies for Pre-Validation of Biofilters and Wetlands for Stormwater Treatment
Source: PLoS One. 2015 May 8;10(5):e0125979. doi: 10.1371/journal.pone.0125979 (PMC4425486; doi:10.1371/journal.pone.0125979)
Supplement: S1 Table — (XLSX) [file pone.0125979.s001.xlsx]

## Sheet: PAHS, TPHs
PAHs [ug/L]	Catchment characteristics		Sample Type	Weather characteristics			Value type	Total PAH	Naphthalene	Acenaphtylene	Acenaphthene	Fluorene	Phenanthrene	Anthracene	Fluoranthene	Pyrene	Benzo(a)anthracene	Chrysene	Benzo(a)pyrene	Benzo(g,h,i)perylene	Indeno(1,2,3-cd)pyrene	Dibenzo(a,h)anthracene	Benzo[k]fluoranthene (B(k)F)	Benzo[b]fluoranthene (B(b)F)
	Type	Area		rainfall	Duration	Dry period		Total PAH	Naphthalene	Acenaphtylene	Acenaphthene	Fluorene	Phenanthrene	Anthracene	Fluoranthene	Pyrene	Benzo(a)anthracene	Chrysen/triphenylene	Benzo(a)pyrene	Benzo(g,h,i)perylene	Indeno(1,2,3-cd)pyrene	Dibenzo(a,h)anthracene	Benzo[k]fluoranthene (B(k)F)	Benzo[b]fluoranthene (B(b)F)
[1] Birch, H. WSE, 2007, Denmark	SW sewer-road	(1.3ha)	grab-2	2.3mm	3h	9d	Conc.discrete	0.088	<0.01	<0.01	<0.01	<0.01	0.017	0.012	0.025	0.034	<0.01	<0.01	<0.01	<0.01	<0.01	<0.01
							Conc.discrete	<0.01	<0.01	<0.01	<0.01	<0.01	<0.01	<0.01	<0.01	<0.01	<0.01	<0.01	<0.01	<0.01	<0.01	<0.01
	SW sewer-Res. &Metro	(9.4ha)	grab-1	1mm	30min	36h	Conc.discrete	4.383	0.072	0.039	<0.01	0.028	0.29	0.084	0.55	0.56	0.21	0.38	0.31	0.47	0.39	<0.01
	Ind. & Res.	(56ha)	grab-1	5.7mm	3h	36h	Conc.discrete	1.576	0.021	0.028	<0.01	0.014	0.11	0.037	0.18	0.27	0.066	0.25	0.06	0.16	0.12	<0.01
	Res.	(13ha)	grab-5	11mm	16mm	36h	Conc.discrete	0.197	na	0.013	<0.01	na	na	na	na	0.044	<0.01	0.052	<0.01	0.026	0.016	na
								0.707	na	0.024	<0.01	na	na	na	na	0.019	0.042	0.14	0.064	0.085	0.044	na
								0.061	na	<0.01	<0.01	na	na	na	na	0.03	<0.01	0.015	<0.01	<0.01	<0.01	na
								0.03	na	<0..1	<0.01	na	na	na	na	0.019	<0.01	<0.01	<0.01	<0.01	<0.01	na
[2]K. Lamprea, 2008, France	Res. [impervious surface represents 49% mainly roofs, streets, pavements and parkings]	31 ha with 2505 residents.	autosampler	70 raifnall events			EMC.(min)	0.03
							EMC.(median)	0.09
							EMC.(Max)	0.3
							EMC.(mean)	0.12
[5] Eric D. 2006 (8 wateersheds, 15 different land uses) Los Angeles, California, USA	LAR above arroyo seco	1460 km2	discrete	1.73		127	EMC	3.26
	LAR at Wardlow	2160 km2	discrete	3.56		4	EMC	0.47
			discrete	1.14		29	EMC	3.56
	Verdugo wash	65	discrete	1.83		11	EMC	4.28
			discrete	1.74		30	EMC	4.99
	Arro seco	130	discrete	3.56		12	EMC	0.79
			discrete	1.78		30	EMC	0.82
	Ballona Creek	338	discrete	1.24		31	EMC	0.95
			discrete	1.52		11	EMC	3.12
			discrete	2.03		4	EMC	0.98
			discrete	2.03		30	EMC	5.81
	Dominguez Channel	187	discrete	0.28		10	EMC	3.29
			discrete	1.52		18	EMC	2.18
	Santa Monica Canyon	41	discrete	3.05		50	EMC	0.77
	Open space Arroyo sequit	31	discrete	9.17		2	EMC	0.14
	H-density Res. 1	0.02	discrete	0.89	3h	21 days	EMC	1.92
	H-density Res. 1	0.02	discrete	1.19	5	2	EMC	3.31
	H-density Res. 2	0.52	discrete	0.2	1	27	EMC	7.84
	L-density Res. 1	0.98	discrete	2.67	31	3	EMC	0.155
	L-density Res. 1	0.98	discrete	2.26	5	2	EMC	3.3
	L-density Res. 2	0.18	discrete	2.13	3	9	EMC	0.886
	Commercial 1	NA	discrete	0.89	4	20	EMC	0.227
	Commercial 2	2.45	discrete	0.74	3	20	EMC	4.43
	Commercial 3	0.06	discrete	2.03	6	31	EMC	0.03
	Commercial 3	0.06	discrete	0.12	1	9	EMC	0.208
	Ind. 1	0.004	discrete	2.06	6	31	EMC	0.136
	Ind. 2	0.001	discrete	0.74	3	20	EMC	0.631
	Ind. 3	2.77	discrete	0.25	1	9	EMC	4.41
	Ind. 4	0.01	discrete	4.5	10	9	EMC	0.889
	Agricultural 1	0.98	discrete	2.74	32	3	EMC	0.683
	Agricultural 1			0.23	1	10	EMC	0.455
	Agricultural 1			1.17	5	2	EMC	1.43
	Recreation	0.03	discrete	1.42	32	3	EMC	0.458
	Transportation 1	0.01	discrete	3.05	5	31	EMC	0.363
	Transportation 2	0.002	discrete	0.89	3	47	EMC	0.595
[8] Zgheib et al (3 separate storm sewers, n=20samples)	SEB-Res.	26 (0.27imp.) ha	aotusampler-12 bottles and then mix	20.~35.23 (5.83)	45min~9.2h	0.03-8.68days	EMC.conc.-min	0.667	0.005	0.009	<0.020	0.01	0.045	0.002	0.023	0.019	0.012	0.017	0.011	0.014	0.012	0.012	0.016	0.026
	NLG-urban(commercial, apartment, buildings)	230 (0.65) ha					EMC.conc.-median	1.327	0.082	0.015	0.024	0.028	0.14	0.023	0.134	0.177	0.053	0.104	0.066	0.1	0.08	0.03	0.052	0.134
	PRG-mixed Res. &commercial	130 (0.80) ha					EMC.conc.-max	6.477	0.49	0.063	0.126	0.106	0.726	0.104	0.945	3.254	0.298	0.655	0.315	0.569	0.354	0.109	0.23	0.656
[9] Rule, 2006 (Lodon,2 sites, 3 samples from 1st, 2nd and 3rd hour)	light Ind. estate	6 km2 (ISC 0.3, res. 75%, light Ind. 15%, roads 10%)	autosampler, composite to 3 samples, 1st, 2nd and 3rd sample				composite conc. 1st hour	1.55	0.3
	housing estate						composite conc. 2nd hour	0.8	0.4
							composite conc. 3rd hour	0.48	0.13
[13] Kim 2005 (8 highway sites, 37 event EMC)	highway	1700m2-48,100 m2	autosampler for comp. sample	0.3-5.4cm		1-69 d	EMC-min
							EMC-max
							EMC-med
							EMC-mean
[14] James, 2012 (7 previous and 12 impervious surface, grab samples	pervious (grassy areas, drainage ditches)		grab	Nashville			conc.average								11-191	33-140
							conc.
							conc.
							conc.
							conc.
							conc.
							conc.
							conc.
	impervious (asphalt and concrete lots)		grab				conc.average
							conc.
							conc.
							conc.
							conc.
							conc.
							conc.
							conc.
							conc.
							conc.
							conc.
							conc.
							conc.
[15] Torres, 2012 (4 highway runoff sites)	highway cover type glass	13001.7m2	grab	12 rainfall: 0.7-129mm	1.5-9h	1-17d	EMC-mean		0.1
							EMC-mean		0.0833
							EMC-mean		0.08
							EMC-mean
[16] Lopes 2000, parking lot, grab samples,average	asphalt parking lot	10,030 m2	runoff discrete	total precipitation, 200.6 m3, total discharge163.7 m3.			conc.average
[17] Mahler, 2005. 13 parking lot	coal-tar emulsion sealant parking lots	50 m2		simulated rainfall 2mm		EMC	conc.	5.4
							conc.	7.1
							conc.	12
							conc.	2.3
							conc.	16
	asphalt emulsion sealant lot						conc.	5.1
	unsealed concrete pavement						conc.	0.24
[18] Bressy 2002, WR.	small Res. Catchment	0.8 ha	autosampler	4-13mm	Tret 0.2-2 month (return)	1.5-13d	EMC.conc. median	1.1
							EMC.conc. 1st decile	0.55
							EMC.conc. 95h decile	2.2
[19] Lamprea, 2010 , Nantes France	a small suburban catchment (roof runoff, street runoff)	31 ha		Nantes			conc.	1.994
[21] Zgheib 2011, WST. 3 different landuses	SEB-Res.	261 (0.27imp.) ha	autosampler				conc.min	0.677	0.005	0.009	<LOQ	0.01	0.045	0.002	0.023	0.019	0.012	0.017	0.011	0.014	0.012	0.012	0.016	0.026
							conc.median	1.327	0.072	0.017	0.018	0.025	0.157	0.016	0.096	0.178	0.057	0.089	0.066	0.074	0.073	0.023	0.051	0.123
							conc.max	5.627	0.49	0.063	0.039	0.069	0.501	0.104	0.596	3.254	0.188	0.334	0.205	0.261	0.21	0.061	0.145	0.442
	NLG-urban(commercial, apartment, buildings)	230 (0.65) ha	autosampler				conc.min	0.879	0.088	0.013	0.027	0.019	0.09	0.016	0.098	0.107	0.037	0.088	0.041	0.071	0.053	0.021	0.033	0.077
							conc.median	2.922	0.131	0.023	0.076	0.047	0.339	0.043	0.384	0.486	0.127	0.291	0.14	0.238	0.148	0.052	0.107	0.291
							conc.max	6.477	0.175	0.044	0.126	0.106	0.712	0.096	0.832	1.223	0.298	0.655	0.315	0.569	0.354	0.096	0.221	0.655
	PRG-mixed Res. &commercial	130 (0.80) ha	autosampler				conc.min	0.794	0.056	0.011	0.012	0.013	0.07	0.016	0.066	0.06	0.039	0.082	0.043	0.068	0.05	0.021	0.033	0.094
							conc.median	2.09	0.12	0.016	0.022	0.034	0.244	0.046	0.32	0.333	0.046	0.102	0.114	0.184	0.128	0.048	0.088	0.247
							conc.max	5.38	0.291	0.029	0.04	0.065	0.726	0.08	0.945	1.013	0.054	0.116	0.302	0.466	0.314	0.109	0.23	0.656
[22] Hidetoshi Kumata et al, 2000, Choh city, Tokyo	highway	600m2	time-series-samples of runoff	3 runoff event			conc.range	2.24-3.12
							conc.range	1.22-11.0
							conc.range	0.913-21.5
[23] Hwang and Foster 2006 (5sites stormwater flow)-Tidal Anacostia River (All sites combined)	460 km2 with 60% of the basin classified as urban or suburban		stormwater flow sample	Washington			conc.range.min	1.51	0.0177	0.00209	0.00368	0.00879	0.0261	0.00543	0.0865	0.0656	0.0222	0.0486	0.0278	0.015	0.0371	0.00694	0.0324	0.0577
							conc.range.max	12.5	0.059	0.0252	0.0288	0.152	0.338	0.119	1.38	0.774	0.337	0.519	0.446	0.548	0.505	0.134	0.404	0.733
[24] Watts 2011, Sealcoated parking lot. EST	lots A: sealed sites- asphalt over gravel	0.13ha	auto sampler. Olume weighted sample-EMC	24 storms in two years' period			mean conc. of each period	1357
								116
								17
								30.8
								34
	lots B: sealed sites-asphalt over gravel	0.05ha					mean conc. of each period	262
								44
								48
								31.6
								27
	lots C: unsealed control sites-asphalt over gravel	3.65ha					mean conc. of each period	3.9
								1.46
								1.48
								2.88
								3
[25] Charles A. 2002 (10 sites, 5 groups)	Group A-Com. Res.		auto sampler-flow weighted sample-EMC	eastern Massachusetts			meadian conc.	13.175	0.066	0.016	0.032	0.055	0.821	0.102	1.288	0.67	0.15	0.571	0.183	0.187	0.185	0.028	0.169	0.473
	Group B-Urban Res. Com.						meadian conc.	13.816	0.046	0.031	0.166	0.075	0.302	0.079	0.56	0.421	0.163	0.353	0.133	0.163	0.164	0.033	0.146	0.364
	Group C- Res.Com. Ind.						meadian conc.	2.894	0.13	0.015	0.015	0.022	0.197	0.027	0.342	0.189	0.06	0.16	0.058	0.079	0.07	0.014	0.047	0.167
	Group D-Com. Res.						meadian conc.	14.134	0.091	0.069	0.075	0.093	0.74	0.263	1.104	0.818	0.23	0.64	0.219	0.24	0.27	0.047	0.227	0.662
	Group E-Res. Com.						meadian conc.	0.303	0.089	0.001	0	0.001	0.067	0.001	0.026	0.012	0.004	0.013	0.001	0.001	0.001	0	0.003	0.017
[30] P. Göbel et al. 2007. a iterautre review which compiled more than 300 ref. A very good review!!	Pedestrian and cycle way						conc.average	1
	car park						conc.average	3.5
	service road						conc.average	4.5
	main road						conc.average	1.65
	Motoway						conc.average	2.61
[31] Darren Drapper et al 2000. POLLUTANT CONCENTRATIONS IN ROAD RUNOFF: SOUTHEAST QUEENSLAND CASE STUDY-21sites
	grab. First flush. Meadian
[33] Duncan 1999 urban stormwater quanlity, review. Only oil and greace	all roads	Smaple.No.	5
	high urban		33
	Residential		15
	industrial		4
	commercial		4
	other high urban		10
[34] a review of SVOC and VOC in high way runoof and urban stormwater runoff							conc.range			>0.05-0.153	<0.05-0.098
						(Makepeace,1995)				(Canada-Sault Ste Marie)
								2.97	<0.2-0.4	Boom and Marsalek, 1988		<0.05-0.135	<0.05-3.65		3.6	5.4	5 (tokyo,Yamane and others, 1990)	1.4	<0.1-0.558	<0.1-0.466		0.5	<0.1-0.99	<0.1-0.647
								2.61	<0.2-0.6				3.6		6.5	<0.05-3.7		3.2		1.2	0.2		5	1-1.171
								2.51	<0.2-5.1 (NPDES)				2.9		0.106	0.5-8.5				0.3			1-1.171
															2.7	1.9
															0.4-10.65
[36] coles, 1984. NURP. 19cities, 51catchments around USA- 71 pollutants (57 organic, 14 inorganic) were detected while 49 were not detected			flow composite				conc.range.min		0.8			1	0.3	1	0.3	0.3	1	0.6	1				4	2
							conc.range.max		2.3				10	10	12	10	10	10	10				10
[37] Makepeace, 1995. Review							conc.range	0.24-13	0.036-2.3			0.096-1	0.045-10	0.009-10	0.03-56	0.045-10	0.003-10	0.0038-10	0.0025-10	0.0024-1.5	0.31-0.5	0.0006-0.9	0.0012-10	0.0034-1.9
							U.S. drinking water		620-2350						16-3960				0.01-0.2
							EEC drinking water	0.2
[40] Zgheib, 2011	dense urban catchment (commercial centre, apartments, buildings.), impervious coefficient 0.65	2.30km^2	refrigerated (4C) automatic samplers, flow-proportional samples.	6 storms: 2-30.4mm	2-9h	5-144h	conc.average		0.131	0.076	0.026	0.055	0.37	0.05	0.425	0.575	0.147	0.331	0.159	0.279	0.176	0.056	0.117	0.328
							conc.min		0.088	0.013	0.027					0.1
							conc.max		0.175	0.044	0.126					1.223
[44] Untreated Highway Runoff in Western Washington, 2007	data compiled from 11 studies and 35 different locations						conc.mean		0.1			0.1	0.17	0.1	0.3	0.36	0.24		0.13	0.36			0.09	0.12
							conc.median		0.1						0.3	0.35	0.16		0.13	0.16				0.12
							conc.min		0.06						0.27	0.34	0.12		0.1	0.11				0.11
							conc.max		0.14						0.33	0.39	0.45		0.16	0.81				0.13
[50] international stormwater BMP database						site 1	EMC.min	8.6	0.0025		0.032	0.2	0.0015	0.003	3.7	0.0015	2.5	2.5	0.003	0.025	0.0015	0.017	0.035	0.065
							EMC.median	14.6	0.00725		0.032	0.26	0.011	0.004	13	0.01	2.5	2.5	0.02	0.025	0.005	0.0295	1.1	0.065
							EMC.max	51.1	0.04		0.64	0.26	0.042	0.009	47	0.08	5	5	1.2	0.025	0.054	0.1	8.2	0.39
						Site 2	EMC.min	8.6	0.019		0.02	0.2	0.0015	0.003	0.0025	1.2	0.00017	0.62	0.005	0.025	2.5	0.059	0.22	2.5
							EMC.median	7.9	0.021		0.05	0.26	0.01	0.003	0.01	2.45	0.0005	3.4	0.005	0.025	2.5	0.27	0.685	2.5
							EMC.max	138.84	0.42		0.66	0.26	0.033	0.008	0.027	22	0.0051	17	0.005	1	5	1.5	6.1	5
						Site 3	EMC.min		0.019			0.0015	0.0015	0.0155	2.5	0.18	0.17	0.44			0.12	0.0095	2.5	0.91
							EMC.median		0.0715			0.003	0.0095	0.03175	2.5	7.3	1.2	1.05			2.4	0.02625	2.5	4
							EMC.max		0.32			0.008	0.031	2	5	36	5	4.2			13	0.77	5	18
						Site 4	EMC.min		0.0025			0.0025	0.002	0.0155	3.7	0.055	0.0456	0.04			0.61	2.5	1
							EMC.median		0.011			0.0025	0.009	0.15	13	0.055	0.0465	2.5			1.1	2.5
							EMC.max		0.039			0.011	0.029	0.97	47	0.5	0.0465	17			4.2	5
						Site 5	EMC.min						1.4	2.5	0.055		0.17
							EMC.median						5.8	2.5	0.055		1.7
							EMC.max						26	5	0.59		7
						Site 6	EMC.min								0.24		0.041
							EMC.median								2.5		0.13
							EMC.max								30		0.35

## Sheet: Pesticides
Pesticides [ug/]	Catchment characteristics		Sample Type	rainfall	Duration	Dry period	Value type	Glyphosate	AMPA	Simazine	Atrazine	Diuron	Isoproturon	Aldrin	Dieldrin
	Type	Area		rainfall	Duration	Dry period
[1] Birch, H. WSE, 2007, Denmark	SW sewer-road	(1.3ha)	grab	2.3mm	3h	9d	Conc.discrete	1.2	0.32			0.055	0.044
							Conc.discrete	0.26	0.42			0.027	0.035
	SW sewer-Res. &Metro	(9.4ha)	grab	1mm	30min	36h	Conc.discrete	0.043	0.077			<0.01	0.005
	Ind. & Res.	(56ha)	grab	5.7mm	3h	36h	Conc.discrete	0.17	0.13			<0.01	0.005
	Res.	(13ha)	grab	11mm	16mm	36h	Conc.discrete	0.59	0.06			na	na
								0.94	0.33			na	na
								0.35	0.84			na	na
								0.088	0.95			na	na
[2]K. Lamprea, 2008, France	Res. [impervious surface represents 49% mainly roofs, streets, pavements and parkings]	31 ha with 2505 residents.	autosampler				(min)	0.36	0.22			0.08
							(median)	2.93	0.78			0.19
							(Max)	30.8	3.37			4.6
							(mean)	5.01	0.94			0.37
[8] Zgheib et al 2012(3 separate storm sewers, 20 rainfalls)	SEB-Res.	26 (0.27imp.) ha		20.~35.23 (5.83)	45min~9.2h	0.03-8.68days	conc.-min	<0.03	0.14	<0.01		0.03	<0.01	<0.02	<0.02
	NLG-urban(commercial, apartment, buildings)	230 (0.65) ha					conc.-median	1.11	0.64	<0.01		0.37	0.03	<0.02	<0.02
	PRG-mixed Res. &commercial	130 (0.80) ha					conc.-max	232	9.37	0.15		1.75	0.14	0.04	0.2
[19] Lamprea, 2010 , Nantes France	a small suburban catchment (roof runoff, street runoff)	31 ha		Nantes			conc. range.min	0.05	0.12
							conc. range.max	0.98
[20] C.Becouze, 2009 (seperates stormwater system)	Inds. (72% imp. 20 urban green. 4% agricol and natural area)	185 ha	autosampler	0.7-38.2	1:14-12:41	8:17-12:09	EMC-mean			0.0023	0.0012	0.023	0.034
							EMC-min			0.0004	<0.001	0.011	0.002
							EMC-max			0.0051	0.0028	0.043	0.134
[21] Zgheib 2011, WST. 3 different landuses	SEB-Res.	261 (0.27imp.) ha	autosampler				conc.min	0.1	0.14	<0.01		0.03	<0.01	<LOQ	<LOQ
							conc.median	6.96	1.96	0.04		0.37	0.05	<LOQ	0.05
							conc.max	232.24	9.37	0.15		1.75	0.14	0.04**	0.17
	NLG-urban(commercial, apartment, buildings)	230 (0.65) ha	autosampler				conc.min	<0.03	0.48	<0.01		0.39	<0.01	<LOQ	<LOQ
							conc.median	1.02	0.54	<0.01		0.51	0.04	<LOQ	<LOQ
							conc.max	1.92	0.73	<0.01		0.65	0.08	<LOQ	<LOQ
	PRG-mixed Res. &commercial	130 (0.80) ha	autosampler				conc.min	0.18	0.17	<0.01		0.07	<0.01	<LOQ	<LOQ
							conc.median	0.47	0.37	<0.01		0.18	0.03	<LOQ	<LOQ
							conc.max	1.02	0.52	<0.01		0.33	0.07	<LOQ	0.20**
[26-5] Kao et al 2002, WST ( 2creeks as inflow of a wetland, samples collected for 3 storm events), Taiwan	agricultural lands		autosampler	Taiwan		Creek 1 Storm 1	Conc. peak				67
						Creek 1 Storm 2	Conc. peak				41
						Creek 1 Storm 3	Conc. peak				26
						Creek 2 Storm 1	Conc. peak				118
						Creek 2 Storm 2	Conc. peak				71
						Creek 2 Storm 3	Conc. peak				49
[27-1] Joseph D. 1996 WATER RESOURCES BULLETIN. (river, basin, agreeculture runoff from 1 stormwater events) USA	major agricultural region	the whole basin is 70000 m2	5 discrete samples were collected for each site	rainfall 4.3 cm, with annual rainfall 33-36cm	runoff from agricultural land	site 3	Conc. range
						site 5	Conc. range
						site 6	Conc. range
					Small Tributaries-collected shortly after rainfall	site 10	Conc.			1.35
						site 11	Conc.			0.036
						site 12	Conc.			0.086
						site 13	Conc.			0.03
						site 14	Conc.			0.803
						site 15	Conc.			0.132
[28-3] 1998, EST, Bucheli (atrazine conc. in roof runoff). Zurich		134 m2	autosampler	9.6mm		flat gravel roof	conc.max				0.903
		89.2 m2		18.4mm		clay tile roof
[29-6] D.P. Weston, 2009 (Two storm drain outfalls) Sacramento	urban				Roseville drain discharge	dry season	conc.median
							conc.max
						wet season	conc.median
							conc.max
					Elk Grove drain discharge	dry season	conc.median
							conc.max
						wet season	conc.median
							conc.max
[36] coles, 1984. NURP. 19cities, 51catchments around USA- 71 pollutants (57 organic, 14 inorganic) were detected while 49 were not detected							Conc.range.min							0.1	0.008
							Conc.range.max								0.1
[37] Makepeace, 1995. Review							conc.range.min								0.005
							Conc.range.max								0.1
[38] P. F. Hudak and K. E. Banks, 2006. first flush and composite storm water runoff in four small, mixed land use watersheds, Texas.	Pecan -mixed	5876ha	autosampler-EMC	2.2		14days	conc.composite				1.61
	Hickory-mixed	13994ha		2.9		19	conc.composite
	Cooper-mixed	2732ha		1.2		18	conc.composite
	Clear-undeveloped			2.5		8	conc.composite				0.504
				1.9		9	conc.composite
				2.4		13	conc.composite				0.628
				8.2		9	conc.composite				0.407
[39] Soller, J et al, 2005. 25 stations, 8 storms. 4 samples were composited into one for each event. San Jose. Not all samples were detected for all chemicals and not all chemicals were detected. First part of storm			maunal				conc.composite
[40] Zgheib, 2011	dense urban catchment (commercial centre, apartments, buildings.), impervious coefficient 0.65	2.30km^2	refrigerated (4C) automatic samplers, flow-proportional samples.	6 storms: 2-30.4mm	2-9h	5-144h	conc.average	0.992	0.571			0.513	0.043
[41] Polkowska et al, 2009. roof runoff from an urban. Poland	different types of roofs	discrete samples, filtered through 0.45um		6 months monitoring			conc. min			0.16	0.36			0.13
							conc.max			0.62	3.46			1.97
							conc.mean			0.42	1.71			1.33
[42] Polkowska,2001. Road runoff, 3 sites, Poland	Road runoff (highway, roof?)		manual	6 months monitoring			conc.min			<0.00005	<0.00005			<0.00005
							conc.max			0.0113	0.02468			0.00102
							conc.mean			0.00126	0.00136			0.00034
[45] Herbicide Runoff along Highways.	2 highway sites				SITE 1	T1	EMC.mean
							EMC.max
							EMC.min
						T2	EMC.mean					1.34
							EMC.max					10.78
							EMC.min					0.3
						T3	EMC.mean					0.82
							EMC.max					2.46
							EMC.min					0.08
					SITE 2	E1	EMC.mean	<0.1
							EMC.max
							EMC.min
						E2	EMC.mean	2.69
							EMC.max	9.44
							EMC.min	1.36
[49] Revitt, D. M. Seasonal removal of herbicides in urban runoff, 2004. 2storm runoff from urban sub-catchment	urban sub-catchment	150ha (20ha impervious)	autosampler (max 24 samples)			storm 1	EMC			0.4		0.66
						storm 2	EMC			1.08		142
[50] international stormwater BMP database						site 1	other				1			0.025	5e-06
						site 2								0.17	0.05
						site	EMC.min	2.5		1	0.01				1.4
							EMC.median	2.5		1	0.07
							EMC.max	12.5		1	2.17
						site	EMC.min				0.011
							EMC.median				0.012
							EMC.max				3.3

## Sheet: Phthalates
Other micropollutants [ug/L]	Catchment characteristics		Sample Type	Weather characteristics			Value type	DEHP (Bis(2-Ethylhexyl)phthalate)	DnBP (di-n-butylphthalate)/DBP	BBP (butyl benzyl phthalate)	DnOP (dioctyl phthalate)
	Type	Area		rainfall	Duration	Dry period
[1] Birch, H. WSE, 2007, Denmark	SW sewer-road	(1.3ha)	grab	2.3mm	3h	9d	Conc.	3
							Conc.	0.25
	SW sewer-Res. &Metro	(9.4ha)	grab	1mm	30min	36h	Conc.	8.5
	Ind. & Res.	(56ha)	grab	5.7mm	3h	36h	Conc.	3.5
	Res.	(13ha)	grab	11mm	16mm	36h	Conc.min	2.9
							conc.max	8.4
							Conc.	0.25
							Conc.	0.25
[3] Björklund K., 2009 (3 sites, and 5 5 and 3 samples from each site- 13 rainfalls)	Urban residential (2000 residents). Built in the 1960s, newly renovated roofs and exterior details. Daily trafic 960, Stockholm,	3.9 (2.6) ha, 5% roads, 30% roofs, 65% other)	autosampler				EMC	1.5	0.43	0.15	0.15
	Suburban residential(3000 residents).Built in the 1980s.Daily trafic 2000. Stockholm,	7.7 (6.2) ha, 13% roads, 43% roffs, 44% other)	autosampler				EMC	1.3	0.11
								5	0.3
	Highway,sedimentation, facility for treating runoff.Daily trafic 85700. Göteborg	5.1 (2.1) ha, 82% roads, 6 roofs, 12 other)	autosampler				EMC		0.18
[4] M. Clara, 2010 (2 sites, 4 samples from each site; motorway and suburban area)	Moter way-yearly average daily traffic (ADT) approx 42000 vehicles of which ca 43% heavy traffic.		grab				conc.	5.3	nd	nd	0.061
			grab				conc.	2.4	nd	nd	0.01
			grab				conc.	0.45	nd	nd	nd
			grab				conc.	24	0.079	0.33	0.53
	Suburban area-ADT amounts to approx 24 000 vehicles d 1 of which ca 5% is attributed to heavy traffic		composite				conc.	2.3	0.13	0.027	0.05
			composite				conc.	1.4	0.12	0.014	0.019
			composite				conc.	8.5	0.27	0.082	0.17
			composite				conc.	5.6	0.2	0.039	0.37
[8] Zgheib et al 2012(3 separate storm sewers, 20 rainfalls)	SEB-Res.	26 (0.27imp.) ha		20.~35.23 (5.83)	45min~9.2h	0.03-8.68days	conc.-min	3
	NLG-urban(commercial, apartment, buildings)	230 (0.65) ha					conc.-median	22
	PRG-mixed Res. &commercial	130 (0.80) ha					conc.-max	58
[9] Rule, 2006 (Lodon,2 sites, 3 samples from 1st, 2nd and 3rd hour)	light Ind. estate	6 km2 (ISC 0.3, res. 75%, light Ind. 15%, roads 10%)	autosampler, composite to 3 samples, 1st, 2nd and 3rd sample				composite conc. 1st hour	1
	housing estate						composite conc. 2nd hour	1.4
							composite conc. 3rd hour	0.75
[21] Zgheib 2011, WST. 3 different landuses	SEB-Res.	261 (0.27imp.) ha	autosampler			EMC	conc.min	3
							conc.median	13
							conc.max	27
	NLG-urban(commercial, apartment, buildings)	230 (0.65) ha	autosampler				conc.min	15
							conc.median	28
							conc.max	56
	PRG-mixed Res. &commercial	130 (0.80) ha	autosampler				conc.min	14
							conc.median	27
							conc.max	58
[34] a review of SVOC and VOC in high way runoof and urban stormwater runoff						coles,1984-NURP	conc.range
						(makepeace,1995)
								5.7
								6.9
[36] coles, 1984. NURP. 19cities, 51catchments around USA- 71 pollutants (57 organic, 14 inorganic) were detected while 49 were not detected							conc.range.min	7	0.5	10	0.4
							conc.range.max	39	11		10
[37] Makepeace, 1995. Review							conc.range
							U.S. drinking water	6	4
[39] Soller, J et al, 2005. 25 stations, 8 storms. 4 samples were composited into one for each event. San Jose. Not all samples were detected for all chemicals and not all chemicals were detected. First part of storm			maunal				conc.composite	20.6		21.2
								34.6
[40] Zgheib, 2011	dense urban catchment (commercial centre, apartments, buildings.), impervious coefficient 0.65	2.30km^2	refrigerated (4C) automatic samplers, flow-proportional samples.	6 storms: 2-30.4mm	2-9h	5-144h	conc.average	30.3
[44] Untreated Highway Runoff in Western Washington, 2007	data compiled from 11 studies and 35 different locations						conc.mean	4.68	2.25	0.63	1.34
							conc.median	4.68	2.25	0.63	1.34
							conc.min	4.68	0.58	0.53	0.78
							conc.max	4.68	3.92	0.72	1.9
[50] international stormwater BMP database						site 1	EMC.min	0.2035	0.104	0.1435	0.1055
							EMC.median	0.34	0.2155	0.2895	0.1285
							EMC.max	1.15	0.632	0.3895	0.257
						site 2	EMC.min	0.32	0.104	0.15	0.1055
							EMC.median	0.66	0.2155	5	0.1285
							EMC.max	1.43	0.442	7.37	0.211
						site 3	EMC.min	0.1435	0.05		0.042
							EMC.median	0.34	0.2155		0.09475
							EMC.max	68.9	0.6		0.445
						site 4	EMC.min	0.1435	2.5		0.042
							EMC.median	0.34	2.5		0.1055
							EMC.max	0.696	12.5		0.1285
						site 5	EMC.min	0.31
							EMC.median	0.31
							EMC.max	10.34

## Sheet: phenols
Phenols [ug/L]	Catchment characteristics		Sample Type	Weather characteristics			Value type	PHENOL	Pentachloro phenol	NP(Nonylphenol)
[1] Birch, H. WSE, 2007, Denmark	Type	Area		rainfall	Duration	Dry period
	SW sewer-road	(1.3ha)	grab	2.3mm	3h	9d	Conc.			<0.1
							Conc.			<0.1
	SW sewer-Res. &Metro	(9.4ha)	grab	1mm	30min	36h	Conc.			0.32
	Ind. & Res.	(56ha)	grab	5.7mm	3h	36h	Conc.			0.1
	Res.	(13ha)	grab	11mm	16mm	36h	Conc.min			0.17
							conc.max			0.43
							Conc.			<0.01
										<0.01
[3] Björklund K., 2009 (3 sites, and 5 5 and 3 samples from each site)	Urban residential (2000 residents). Built in the 1960s, newly renovated roofs and exterior details. Daily trafic 960, Stockholm,	3.9 (2.6) ha, 5% roads, 30% roofs, 65% other)	autosampler				EMC.min			0.1
							EMC.max			12
	Suburban residential(3000 residents).Built in the 1980s.Daily trafic 2000. Stockholm,	7.7 (6.2) ha, 13% roads, 43% roffs, 44% other)	autosampler				EMC
	Highway,sedimentation, facility for treating runoff.Daily trafic 85700. Göteborg	5.1 (2.1) ha, 82% roads, 6 roofs, 12 other)	autosampler				EMC
[8] Zgheib et al (3 separate storm sewers, n=20samples)	SEB-Res.	26 (0.27imp.) ha		20.~35.23 (5.83)	45min~9.2h	0.03-8.68days	conc.-min			0.3
	NLG-urban(commercial, apartment, buildings)	230 (0.65) ha					conc.-median			0.75
	PRG-mixed Res. &commercial	130 (0.80) ha					conc.-max			9.17
[9] Rule, 2006 (Lodon,2 sites, 3 samples from 1st, 2nd and 3rd hour)	light Ind. estate	6 km2 (ISC 0.3, res. 75%, light Ind. 15%, roads 10%)	autosampler, composite to 3 samples, 1st, 2nd and 3rd sample				composite conc. 1st hour			4.9
	housing estate						composite conc. 2nd hour			1.7
							composite conc. 3rd hour			2
[10] Fries, 2004 (2 roof runoff samples, rural Germany)	small town (M.uncheberg (6000 inhabitants)		grab-composite				conc.			0.123
	small town (StrauXberg (25,000 inhabitants)		grab-composite				conc.			0.078
[11] Bressy, 2011. (Paris, 3 catchment..mean conc.)	Building runoff (roof, flat roof and green space)	8,210 m2 and contains: 28% roads and parking lots, 42% buildings (with tile, zinc and flat roofs), and 30% green space	autosampler-EMC	3.6-13.2		1.8-14.1	median			0.56
							10th			0.15
							90th			0.75
	road runoff			2.2,4		2.5-14.9	median			1.7
							min			1.5
							max			1.9
	Res.catchment			2.2-12.4		2.3-13.7	median			0.47
							10th			0.16
							90th			0.92
[18] Bressy 2002, WR.	small Res. Catchment	0.8 ha	autosampler	4-13mm	Tret 0.2-2 month (return)	1.5-13d	conc. median			0.47
							conc. 1st decile			0.16
							conc. 95h decile			0.92
[20] C.Becouze, 2009 (seperates stormwater system)	Inds. (72% imp. 20 urban green. 4% agricol and natural area)	185 ha	autosampler	0.7-38.2	1:14-12:41	8:17-12:09	EMC-mean			0.2728
							EMC-min			0.132
							EMC-max			0.46
[21] Zgheib 2011, WST. 3 different landuses	SEB-Res.	261 (0.27imp.) ha	autosampler				conc.min			0.3
							conc.median			0.55
							conc.max			5.24
	NLG-urban(commercial, apartment, buildings)	230 (0.65) ha	autosampler				conc.min			1.59
							conc.median			4.52
							conc.max			9.17
	PRG-mixed Res. &commercial	130 (0.80) ha	autosampler				conc.min			0.42
							conc.median			0.58
							conc.max			0.93
[34] a review of SVOC and VOC in high way runoof and urban stormwater runoff							conc.range (min-max)
[36] coles, 1984. NURP. 19cities, 51catchments around USA- 71 pollutants (57 organic, 14 inorganic) were detected while 49 were not detected							conc.range.min	3	1
							conc.range.max	10	115
[37] Makepeace, 1995. Review	Review						conc.range
[40] Zgheib, 2011	dense urban catchment (commercial centre, apartments, buildings.), impervious coefficient 0.65	2.30km^2	refrigerated (4C) automatic samplers, flow-proportional samples.	6 storms: 2-30.4mm	2-9h	5-144h	conc.average		0.072	4.95
							conc.MIN		<0.1	1.59
							conc.MAX		0.286	9.17
[44] Untreated Highway Runoff in Western Washington, 2007	data compiled from 11 studies and 35 different locations						conc.mean	3.02		3.52
							conc.median
							conc.min
							conc.max
[46] M. Grynkiewicz, Z.Polkowska. Determination of Phenols in Runoff. Gda sk City	road runoff -5sites- heavy traffic		a total of 25 samples per site or? NOT CLEAR!				conc.min	0.1203	0.02
							conc.max	3.6513	0.17
							conc.median	0.994	0.075
[47] Norton, D. E. Chemical Contaminants in Surface Runoff -3 sites-inds.			1 composite sample cosisting 3 samples for 1 event			site 1	conc.composite-1		0.2
							conc.composite-2		0.1
						site 2	conc.composite-1		40
							conc.composite-2		12
						site 3	conc.composite-1		49
							conc.composite-2		36
							conc.composite-3		52
							conc.composite-4		56
[48] Water Quality of Airport Storm Runoff WRRC technical report 153- 5 airport runoff	airport runoff		manual	8.4		general lyman field	conc.	80
				21.6			conc.	20
						keahole airport	conc.	19
				3.6		lihue airport	conc.	42
				10.9			conc.	37
				1.54		honolulu airport	conc.	167
[50] international stormwater BMP database						site 1	EMC.min	0.2	1
							EMC.median	1.28	1
							EMC.max	4	1
						site 2	EMC.min	0.2
							EMC.median	1.2
							EMC.max	12.4

## Sheet: PCBs
PCBs [ng/L]	Catchment characteristics		Sample Type	Weather characteristics			value type	Total PCBs
	Type	Area		rainfall	Duration	Dry period		Total PCBs
[6] Hwang and Foster (5sites stormwater flow)-Tidal Anacostia River (All sites combined)	460 km2 with 60% of the basin classified as urban or suburban			Washington			conc.range.min	9.82
							conc.range.max	211
[7] Rossi, 2004 (5 separate stormwater drainage systems, mean value of EMCs)-three in Lausanne and two in Geneva	Lausanne Budron- Ind.	12.66 (0.45% imp.)	autosampler	Lausanne, Switzerland	19 events	(estimate from graph)	EMC-min	5
							EMC-max	50
							EMC-mean	30
	Lausanne Rumine-HD- Res.	9.6 (24%) ha	autosampler		23		EMC-min	5
							EMC-max	49
							EMC-mean	27
	Lausanne Ouchy-HD- Res.	5.25 (18%) ha	autosampler		18		EMC-min	8
							EMC-max	75
							EMC-mean	21
	Geneva Marziano- Ind.	5.5 (12%) ha	autosampler	Geneva, Switzerland	12		EMC-min	55
							EMC-max	80
							EMC-mean	58
	Geneva Avanchets- Res.	13.5 (17%) ha	autosampler		17		EMC-min	12
							EMC-max	72
							EMC-mean	35
[8] Zgheib et al (3 separate storm sewers, n=20samples)	SEB-Res.	26 (0.27imp.) ha		20.~35.23 (5.83)	45min~9.2h	0.03-8.68days	conc.-min	<10
	NLG-urban(commercial, apartment, buildings)	230 (0.65) ha					conc.-median	259
	PRG-mixed Res. &commercial	130 (0.80) ha					conc.-max	727
[18] Bressy 2002, WR.	small Res. Catchment	0.8 ha	autosampler	4-13mm	Tret 0.2-2 month (return)	1.5-13d	conc. median	5.2
							conc. 1st decile	3.3
							conc. 95h decile	9
[21] Zgheib 2011, WST. 3 different landuses	SEB-Res.	261 (0.27imp.) ha	autosampler				conc.min	<LOQ
							conc.median	211
							conc.max	727
	NLG-urban(commercial, apartment, buildings)	230 (0.65) ha	autosampler				conc.min	129
							conc.median	259
							conc.max	309
	PRG-mixed Res. &commercial	130 (0.80) ha	autosampler				conc.min	218
							conc.median	468
							conc.max	712
[36] coles, 1984. NURP. 19cities, 51catchments around USA- 71 pollutants (57 organic, 14 inorganic) were detected while 49 were not detected							Conc.range
[37] Makepeace, 1995. Review							conc.range.min	26.9
							conc.range.max	1120
[40] Zgheib, 2011	dense urban catchment (commercial centre, apartments, buildings.), impervious coefficient 0.65	2.30km^2	refrigerated (4C) automatic samplers, flow-proportional samples.	6 storms: 2-30.4mm	2-9h	5-144h	conc.average

## Sheet: Halogenated aliphatics
Halogenated aliphatics [ug/L]	Catchment characteristics		Sample Type	Weather characteristics			Value type	Chloroform
	Type	Area		rainfall	Duration	Dry period
[1] Birch, H. WSE, 2007, Denmark	SW sewer-road	(1.3ha)	grab	2.3mm	3h	9d	Conc.	0.02
							Conc.	0.034
	SW sewer-Res. &Metro	(9.4ha)	grab	1mm	30min	36h	Conc.	na
	Ind. & Res.	(56ha)	grab	5.7mm	3h	36h	Conc.	na
	Res.	(13ha)	grab	11mm	16mm	36h	Conc.	na
[34] a review of SVOC and VOC in high way runoof and urban stormwater runoff							conc.max
								<0.2-1.1
								0.06
								0.15
								<0.2-7 (NEPDS)
[35] Gregory C. et al. 1996. USGS sampled 16 cities-Concentrations of 62 VOCs, including MTBE and BTEX compounds				592 stormwater			conc.range
							conc.mediam	0.7
[36] coles, 1984. NURP. 19cities, 51catchments around USA- 71 pollutants (57 organic, 14 inorganic) were detected while 49 were not detected							Conc.range.min	0.2
							Conc.range.max	12
[37] Makepeace, 1995. Review							conc.range
[42] Polkowska,2001. Road runoff, 3 sites, Poland	Road runoff (highway, roof?)		manual	6 months monitoring			conc.min	nd
							conc.max	5.87
							conc.mean	0.58
[43] Teresia Svensson, 2007.	no direct industrial impact	0.22km^2	WET/DRY SAMPLING	762mm 2004			conc.average (volume-weighted) 2003	0.028
				697mm 2004			conc.average (volume-weighted) 2004	0.02
[50] international stormwater BMP database						site 1	EMC.min	0.5
							EMC.median	0.5
							EMC.max	1
						site 2	EMC.min	0.08
							EMC.median	0.08
							EMC.max	5.7
						site 3	EMC.min	0.0025
							EMC.median	2.5
							EMC.max	2.5

## Sheet: Monocyclic aromatics
Monocyclic aromatics [ug/L]	Catchment characteristics		Sample Type	Weather characteristics			Value type	Benzene	Toluene	Ethyl-benzene
	Type	Area		rainfall	Duration	Dry period
[1] Birch, H. WSE, 2007, Denmark	SW sewer-road	(1.3ha)	grab	2.3mm	3h	9d	Conc.	na
							Conc.	na
	SW sewer-Res. &Metro	(9.4ha)	grab	1mm	30min	36h	Conc.	na
	Ind. & Res.	(56ha)	grab	5.7mm	3h	36h	Conc.	na
	Res.	(13ha)	grab	11mm	16mm	36h	Conc.	<2
								<2
								<2
[15] Torres, 2012 (4 highway runoff sites)									0.08
[16] Lopes 2000, parking lot, grab samples,average	asphalt parking lot	10,030 m2	runoff discrete	total precipitation, 200.6 m3, total discharge163.7 m3.			EMC per event	0.022	0.047
[32] Robert C. Borden, 2002. 46 sampling locations, 9 types of areas	Open space	refer to paper	half composite (117), half grab (120)	2.54mm-20.32mm, a total of 249 events	>3h	>3day	conc.median		0.07
	Low-density residential						conc.median		0.09	0.05
	Medium/ high-density residential						conc.median	0.11	0.13	0.07
	Institutional						conc.median	0.08	0.13	0.07
	Commercial						conc.median	0.06	0.1	0.08
	Industrial						conc.median	0.08	0.13	0.07
	Gas stations						conc.median	0.09	0.15	0.06
	Mixed land use						conc.median	0.1	0.15	0.07
	Large watershed, mixed						conc.median		0.09
[34] a review of SVOC and VOC in high way runoof and urban stormwater runoff							conc.max
								<0.2-0.4	<0.2-6.6 (NPDES)	<0.2-2 (NPDES)
								0.12	0.11	<0.2-0.6
								<0.2-0.6	0.08	<0.2-0.5
									0.25
[35] Gregory C. et al. 1996. USGS sampled 16 cities-Concentrations of 62 VOCs, including MTBE and BTEX compounds				592 stormwater			conc.range.MIN		0.2
							conc.range.MAX		6.6
							conc.mediam		0.3
[36] coles, 1984. NURP. 19cities, 51catchments around USA- 71 pollutants (57 organic, 14 inorganic) were detected while 49 were not detected							conc.range.MIN	3.5	9	1
							conc.range.MAX	13		2
[37] Makepeace, 1995. Review							conc.range		12
[42] Ledin, A., 2004. a review							conc.range	0.017-13
[42] Polkowska,2001. Road runoff, 3 sites, Poland	Road runoff (highway, roof?)		manual	6 months monitoring			conc.min	0.1	nd	nd
							conc.max	7.41	14.33	7.84
							conc.mean	2.2	2.52	0.61
[44] Untreated Highway Runoff in Western Washington, 2007	data compiled from 11 studies and 35 different locations						conc.mean
							conc.median
							conc.min
							conc.max
[50] international stormwater BMP database						site 1	EMC.min	0.025		0.5
							EMC.median	2.5		0.5
							EMC.max	2.5		1.5
						site 2	EMC.min	0.075
							EMC.median	0.075
							EMC.max	1.1
						site 3	EMC.min	0.5
							EMC.median	0.5
							EMC.max	1
						site 4	EMC.min
							EMC.median	0.025
							EMC.max

## Sheet: Lit info.
	Catchment characteristics		Sample Type	Weather characteristics			value type			Catchment characteristics		Sample Type	Weather characteristics			value type
	Type	Area		rainfall	Duration	Dry period				Type	Area		rainfall	Duration	Dry period
[1] Birch, H. WSE, 2007	SW sewer-road	(1.3ha)	grab	2.3mm	3h	9d	conc.		[23] Hwang and Foster 2006 (5sites stormwater flow)-Tidal Anacostia River (All sites combined)	460 km2 with 60% of the basin classified as urban or suburban			Washington
	SW sewer-Res. &Metro	(9.4ha)	grab	1mm	30min	36h	conc.		[24] Watts 2010, Sealcoated parking lot. EST	lots A: sealed sites- asphalt over gravel	0.13ha	autosampler	24 storms in two years' period			mean conc. of each period
	Ind. & Res.	(56ha)	grab	5.7mm	3h	36h	conc.			lots B: sealed sites-asphalt over gravel	0.05ha					mean conc. of each period
	Res.	(13ha)	grab	11mm	16mm	36h	conc.			lots C: unsealed control sites-asphalt over gravel	3.65ha					mean conc. of each period
[2]K. Lamprea, 2008, East of Nantes city (France)-	Res. [impervious surface represents 49% mainly roofs, streets, pavements and parkings]	31 ha with 2505 residents.	autosampler				(min)		[25] Charles A. 2002 (10 sites, 5 groups)	Group A-Com. Res.		autosampler	eastern Massachusetts			meadian conc.
							(median)			Group B-Urban Res. Com.						meadian conc.
							(Max)			Group C- Res.Com. Ind.						meadian conc.
							(mean)			Group D-Com. Res.						meadian conc.
[3] Björklund K., 2009 (3 sites, and 5 5 and 3 samples from each site)	Urban residential (2000 residents). Built in the 1960s, newly renovated roofs and exterior details. Daily trafic 960, Stockholm,	3.9 (2.6) ha, 5% roads, 30% roofs, 65% other)	autosampler				EMC			Group E-Res. Com.						meadian conc.
	Suburban residential(3000 residents).Built in the 1980s.Daily trafic 2000. Stockholm,	7.7 (6.2) ha, 13% roads, 43% roffs, 44% other)	autosampler				EMC		[26-5] Kao et al 2002, WST ( 2creeks as inflow of a wetland, samples collected for 3 storm events), Taiwan	agricultural lands		autosampler	Taiwan		Creek 1 Storm 1	Conc. peak
	Highway,sedimentation, facility for treating runoff.Daily trafic 85700. Göteborg	5.1 (2.1) ha, 82% roads, 6 roofs, 12 other)	autosampler				EMC								Creek 1 Storm 2	Conc. peak
[4] M. Clara, 2010 (2 sites, 4 samples from each site; motorway and suburban area), Vienna, Austria	Moter way-yearly average daily traffic (ADT) approx 42000 vehicles of which ca 43% heavy traffic.		grab				conc.								Creek 1 Storm 3	Conc. peak
			grab				conc.								Creek 2 Storm 1	Conc. peak
			grab				conc.								Creek 2 Storm 2	Conc. peak
			grab				conc.								Creek 2 Storm 3	Conc. peak
	Suburban area-ADT amounts to approx 24 000 vehicles d 1 of which ca 5% is attributed to heavy traffic		composite				conc.		[27-1] Joseph D. 1996 WATER RESOURCES BULLETIN. (river, basin, agreeculture runoff from 1 stormwater events) USA	major agricultural region	the whole basin is 70000 m2	5 discrete samples were collected for each site	rainfall 4.3 cm, with annual rainfall 33-36cm	runoff from agricultural land	site 3	Conc. range
			composite				conc.								site 5	Conc. range
			composite				conc.								site 6	Conc. range
			composite				conc.							Small Tributaries-collected shortly after rainfall	site 10	Conc.
[5] Eric D. 2006 (8 wateersheds, 15 different land uses) Los Angeles, California, USA	LAR above arroyo seco	1460 km2	discrete	1.73		127	EMC								site 11	Conc.
	LAR at Wardlow	2160 km2	discrete	3.56		4	EMC								site 12	Conc.
			discrete	1.14		29	EMC								site 13	Conc.
	Verdugo wash	65	discrete	1.83		11	EMC								site 14	Conc.
			discrete	1.74		30	EMC								site 15	Conc.
	Arro seco	130	discrete	3.56		12	EMC		[28-3] 1998, EST, Bucheli (atrazine conc. in roff runoff). Zurich		134 m2	autosampler	9.6mm		flat gravel roof	conc.range
			discrete	1.78		30	EMC				89.2 m2		18.4mm		clay tile roof	Conc. range
	Ballona Creek	338	discrete	1.24		31	EMC		[29-6] D.P. Weston, 2009 (Two storm drain outfalls) Sacramento	urban				Roseville drain discharge	dry season	conc.median
			discrete	1.52		11	EMC									conc.max
			discrete	2.03		4	EMC								wet season	conc.median
			discrete	2.03		30	EMC									conc.max
	Dominguez Channel	highway runoff	discrete	0.28		10	EMC							Elk Grove drain discharge	dry season	conc.median
			discrete	1.52		18	EMC									conc.max
	Santa Monica Canyon		discrete	3.05		50	EMC								wet season	conc.median
	Open space Arroyo sequit		discrete	9.17		2	EMC									conc.max
	H-density Res. 1	0.02	discrete	0.89	3h	21 days	EMC		[30] P. Göbel et al. 2007. a iterautre review which compiled more than 300 ref.	Pedestrian and cycle way						conc.average
	H-density Res. 1	0.02	discrete	1.19	5	2	EMC			car park						conc.average
	H-density Res. 2	0.52	discrete	0.2	1	27	EMC			service road						conc.average
	L-density Res. 1	0.98	discrete	2.67	31	3	EMC			main road						conc.average
	L-density Res. 1	0.98	discrete	2.26	5	2	EMC			Motoway						conc.average
	L-density Res. 2	0.18	discrete	2.13	3	9	EMC		[31] Darren Drapper et al 2000. POLLUTANT CONCENTRATIONS IN ROAD RUNOFF: SOUTHEAST QUEENSLAND CASE STUDY
	Commercial 1	NA	discrete	0.89	4	20	EMC		[32] Robert C. Borden, 2002. 46 sampling locations, 9 types of areas	Open space	refer to paper	half composite (117), half grab (120)	2.54mm-20.32mm, a total of 249 events	>3h	>3day	conc.median
										Low-density residential						conc.median
										Medium/ high-density residential						conc.median
										Institutional						conc.median
										Commercial						conc.median
	Ind. 2	0.001	discrete	0.74	3	20	EMC			Industrial						conc.median
	Ind. 3	2.77	discrete	0.25	1	9	EMC			Gas stations						conc.median
	Ind. 4	0.01	discrete	4.5	10	9	EMC			Mixed land use						conc.median
	Agricultural 1	0.98	discrete	2.74	32	3	EMC			Large watershed, mixed						conc.median
	Agricultural 1			0.23	1	10	EMC		[33] Duncan 1999 urban stormwater quanlity, review. Only oil and greace	all roads	Smaple.No.	5
	Agricultural 1			1.17	5	2	EMC			high urban		33
	Recreation	0.03	discrete	1.42	32	3	EMC			Residential		15
	Transportation 1	0.01	discrete	3.05	5	31	EMC			industrial		4
	Transportation 2	0.002	discrete	0.89	3	47	EMC			commercial		4
[6] Hwang and Foster (5sites stormwater flow)-Tidal Anacostia River (All sites combined)	460 km2 with 60% of the basin classified as urban or suburban			Washington						other high urban		10
[7] Rossi, 2004 (5 separate stormwater drainage systems, mean value of EMCs)-three in Lausanne and two in Geneva	Lausanne Budron- Ind.	12.66 (ISC 0.45)	autosampler	Lausanne, Switzerland	19 events		EMC-min	ISC: impervious surface coefficient	[34] a review of SVOC and VOC in high way runoof and urban stormwater runoff							conc.range (min-max)
	Lausanne Rumine-HD- Res.	9.6 (0.24) ha	autosampler		23		EMC-max		[35] Gregory C. et al. 1996. USGS sampled 16 cities-Concentrations of 62 VOCs, including MTBE and BTEX compounds				592 stormwater			conc.range
	Lausanne Ouchy-HD- Res.	5.25 (0.18) ha	autosampler		18		EMC-mean									conc.mediam
	Geneva Marziano- Ind.	5.5 (0.12) ha	autosampler	Geneva, Switzerland	12				[36] coles, 1984. NURP. 19cities, 51catchments around USA- 71 pollutants (57 organic, 14 inorganic) were detected while 49 were not detected							conc.range
	Geneva Avanchets- Res.	13.5 (0.17) ha	autosampler		17				[37] Makepeace, 1995. Review							conc.range
[8] Zgheib et al 2012(3 separate storm sewers, 20 rainfalls)	SEB-Res.	261 (0.27imp.) ha		20.~35.23 (5.83)	45min~9.2h	0.03-8.68days	conc.-min									U.S. drinking water
	NLG-urban(commercial, apartment, buildings)	230 (0.65) ha					conc.-median		[38] P. F. Hudak and K. E. Banks, 2006. first flush and composite storm water runoff in four small, mixed land use watersheds, Texas.	Pecan -mixed	5876ha	autosampler	2.2		14days	conc.composite
	PRG-mixed Res. &commercial	130 (0.80) ha					conc.-max			Hickory-mixed	13994ha		2.9		19	conc.composite
[9] Rule, 2006 (Lodon,2 sites, 3 samples from 1st, 2nd and 3rd hour)	light Ind. estate	6 km2 (ISC 0.3, res. 75%, light Ind. 15%, roads 10%)	autosampler, composite to 3 samples, 1st, 2nd and 3rd sample				composite conc. 1st hour			Cooper-mixed	2732ha		1.2		18	conc.composite
	housing estate						composite conc. 2nd hour			Clear-undeveloped			2.5		8	conc.composite
							composite conc. 3rd hour						1.9		9	conc.composite
[10] Fries, 2004 (2 roof runoff samples, rural Germany)	small town (M.uncheberg (6000 inhabitants)		grab				conc.						2.4		13	conc.composite
	small town (StrauXberg (25,000 inhabitants)		grab				conc.						8.2		9	conc.composite
[11] Bressy, 2011. (Paris, 3 catchment..mean conc.)	Building runoff (roof, flat roof and green space)	8,210 m2 and contains: 28% roads and parking lots, 42% buildings (with tile, zinc and flat roofs), and 30% green space	autosampler	3.6-13.2		1.8-14.1	median		[39] Soller, J et al, 2005. 25 stations, 8 storms. 4 samples were composited into one for each event. San Jose. Not all samples were detected for all chemicals and not all chemicals were detected. First part of storm			maunal				conc.composite
	road runoff			2.2,4		2.5-14.9	10th percentile		[40] Zgheib, 2011	dense urban catchment (commercial centre, apartments, buildings.), impervious coefficient 0.65	2.30km^2	refrigerated (4C) automatic samplers, flow-proportional samples.	6 storms: 2-30.4mm	2-9h	5-144h	conc.average
	Res.catchment			2.2-12.4		2.3-13.7	90th percentile		[41] Polkowska et al, 2009. roof runoff from an urban. Poland	different types of roofs	discrete samples, filtered through 0.45um		6 months monitoring			conc. min
[12] Boyou, et al 2004 (2 SW canals)	Orleans canal		grab samples				conc.									conc.max
	London canal		grab samples				conc.									conc.mean
[13] Kim 2005 (8 highway sites, 37 event EMC)	highway	1700m2-48,100 m2	autosampler for comp. sample	0.3-5.4cm		1-69 d	EMC-min		[42] Polkowska,2001. Road runoff, 3 sites, Poland	Road runoff (highway, roof?)		manual	6 months monitoring			conc.min
							EMC-max									conc.max
							EMC-med									conc.mean
							EMC-mean		[43] Teresia Svensson, 2007.	no direct industrial impact	0.22km^2	WET/DRY SAMPLING	762mm 2004			conc.average (volume-weighted) 2003
[14] James, 2010 (7 previous and 12 impervious surface, grab samples	pervious (grassy areas, drainage ditches)		grab	Nashville			conc.average						697mm 2004			conc.average (volume-weighted) 2004
	impervious (asphalt and concrete lots)		grab				conc.all values		[44] Untreated Highway Runoff in Western Washington, 2007	data compiled from 11 studies and 35 different locations	highway runoff					conc.mean
[15] Torres, 2012 (4 highway runoff sites)	highway cover type glass	13001.7m2	grab	12 rainfall: 0.7-129mm	1.5-9h	1-17d	EMC-mean									conc.median
							EMC-mean									conc.min
							EMC-mean									conc.max
							EMC-mean		[45] Herbicide Runoff along Highways.	2 highway sites				SITE 1	T1	EMC.mean
[16] Lopes 2000, parking lot, grab samples,average	asphalt parking lot	10,030 m2	runoff discrete	total precipitation, 200.6 m3, total discharge163.7 m3.			EMC per event									EMC.max
[17] Mahler, 2005. 13 parking lot	coal-tar emulsion sealant parking lots	50 m2		simulated rainfall 2mm			conc.									EMC.min
							conc.								T2	EMC.mean
							conc.									EMC.max
							conc.									EMC.min
							conc.								T3	EMC.mean
	asphalt emulsion sealant lot						conc.									EMC.max
	unsealed concrete pavement						conc.									EMC.min
[18] Bressy 2012, WR.	small Res. Catchment	0.8 ha	autosampler	4-13mm	Tret 0.2-2 month (return)	1.5-13d	conc. median							SITE 2	E1	EMC.mean
							conc. 1st decile									EMC.max
							conc. 95h decile									EMC.min
[19] Lamprea, 2010 , Nantes France	a small suburban catchment (roof runoff, street runoff)	31 ha		Nantes			conc. range								E2	EMC.mean
[20] C.Becouze, 2009 (seperates stormwater system)	Inds. (72% imp. 20 urban green. 4% agricol and natural area)	185 ha	autosampler	0.7-38.2	1:14-12:41	8:17-12:09	EMC-mean									EMC.max
							EMC-min									EMC.min
							EMC-max		[46] M. Grynkiewicz, Z.Polkowska. Determination of Phenols in Runoff. Gda sk City	road runoff -5sites- heavy traffic		a total of 25 samples per site or? NOT CLEAR!				conc.min
[21] Zgheib 2011, WST. 3 different landuses	SEB-Res.	261 (0.27imp.) ha	autosampler				conc.min									conc.max
							conc.median									conc.mean
							conc.max		[47] Norton, D. E. Chemical Contaminants in Surface Runoff -3 sites			1 composite sample cosisting 3 samples for 1 event			site 1	conc.composite-1
	NLG-urban(commercial, apartment, buildings)	230 (0.65) ha	autosampler				conc.min									conc.composite-2
							conc.median								site 2	conc.composite-1
							conc.max									conc.composite-2
	PRG-mixed Res. &commercial	130 (0.80) ha	autosampler				conc.min								site 3	conc.composite-1
							conc.median									conc.composite-2
							conc.max									conc.composite-3
[22] Hidetoshi Kumata et al, 2000, Choh city, Tokyo	highway	600m2	time-series-samples of runoff	3 runoff event			conc.range									conc.composite-4
									[48] Water Quality of Airport Storm Runoff WRRC technical report 153- 5 airport runoff	airport runoff		manual	8.4		general lyman fiedl	conc.
													21.6			conc.
															keahole airport	conc.
													3.6		lihue airport	conc.
													10.9			conc.
													1.54		honolulu airport	conc.
									[49] Revitt, D. M. Seasonal removal of herbicides in urban runoff, 2004. 2storm runoff from urban sub-catchment	urban sub-catchment	150ha (20ha impervious)	autosampler (max 24 samples)			storm 1	EMC
															storm 2	EMC
									[50] Inter National Stormwater BMP database	different types of catchments						max, median and min values compiled
